# Supplementary material for: Variation in Terpenoid and Flavonoid Content in Different Samples of Salvia semiatrata Collected from Oaxaca, Mexico, and Its Effects on Antinociceptive Activity
Source: Metabolites. 2023 Jul 20;13(7):866. doi: 10.3390/metabo13070866 (PMC10384789; doi:10.3390/metabo13070866)
Supplement: Supplementary file 1 [file metabolites-13-00866-s001.zip]

Archive with 1 entries (1 files):
- metabolites-2509878-supplementary.pdf
